# Supplementary material for: Advanced Optical Sensing of Phenolic Compounds for Environmental Applications
Source: Sensors (Basel). 2021 Nov 14;21(22):7563. doi: 10.3390/s21227563 (PMC8619556; doi:10.3390/s21227563)
Supplement: Supplementary file 1 [file sensors-21-07563-s001.zip]

Archive with 1 entries (1 files):
- sensors-1439329-supplementary.pdf
